# Supplementary material for: The Antidepressant Amitriptyline Upregulates ERK1/2 Signaling and Inhibits Rho-Mediated Responses Induced by Lysophosphatidic Acid in Astroglial Cells
Source: Int J Mol Sci. 2026 Apr 20;27(8):3660. doi: 10.3390/ijms27083660 (PMC13115648; doi:10.3390/ijms27083660)
Supplement: Supplementary file 1 [file ijms-27-03660-s001.zip]

Archive with 1 entries (1 files):
- Figure S1-supplementary information IJMS 2026.pdf
